# Supplementary material for: Densovirus Oil Suspension Significantly Improves the Efficacy and Duration of Larvicidal Activity against Aedes albopictus
Source: Viruses. 2022 Feb 25;14(3):475. doi: 10.3390/v14030475 (PMC8954509; doi:10.3390/v14030475)
Supplement: Supplementary file 1 [file viruses-14-00475-s001.zip]

Archive with 1 entries (1 files):
- viruses-1588944-supplementary.pdf
